# Supplementary material for: Structural and Photophysical Trends in Rhenium(I) Carbonyl Complexes with 2,2′:6′,2″-Terpyridines
Source: Molecules. 2024 Apr 5;29(7):1631. doi: 10.3390/molecules29071631 (PMC11013590; doi:10.3390/molecules29071631)
Supplement: Supplementary file 1 [file molecules-29-01631-s001.zip]

Archive with 1 entries (1 files):
- molecules-2957087-supplementary.pdf
